# Supplementary material for: Experiences of a Digital Mental Health Intervention from the Perspectives of Young People Recovering from First-Episode Psychosis: A Focus Group Study
Source: Int J Environ Res Public Health. 2023 May 8;20(9):5745. doi: 10.3390/ijerph20095745 (PMC10177982; doi:10.3390/ijerph20095745)
Supplement: Supplementary file 1 [file ijerph-20-05745-s001.zip]

Archive with 1 entries (1 files):
- ijerph-2217382-supplementary.pdf
